# Supplementary material for: Risk of testicular cancer and exposure to welding fumes
Source: Eur J Public Health. 2026 Jan 10;36(2):ckaf255. doi: 10.1093/eurpub/ckaf255 (PMC13064841; doi:10.1093/eurpub/ckaf255)
Supplement: ckaf255_Supplementary_Data [file ckaf255_supplementary_data.zip]

Archive with 1 entries (1 files):
- Supplement_Data.docx
